# Supplementary material for: Hierarchical Nanoheterostructure of HFIP-Grafted α-Fe2O3@Multiwall Carbon Nanotubes as High-Performance Chemiresistive Sensors for Nerve Agents
Source: Nanomaterials (Basel). 2024 Feb 2;14(3):305. doi: 10.3390/nano14030305 (PMC10857011; doi:10.3390/nano14030305)
Supplement: Supplementary file 1 [file nanomaterials-14-00305-s001.zip]

Archive with 1 entries (1 files):
- nanomaterials-2809116-supplementary.pdf
